# Supplementary material for: Orthopoxvirus Genome Evolution: The Role of Gene Loss
Source: Viruses. 2010 Sep 15;2(9):1933–67. doi: 10.3390/v2091933 (PMC3185746; doi:10.3390/v2091933)
Supplement: Supplementary file 1 [file viruses-02-01933-s001.xls]

## Sheet: OPV Gene Annotations
CPXV-GRI/GER Stop	Pox Tree	OPV Tree	VACV-COP homolog	Expression Temporality	Expression Evidence	CPXV-GRI:status	CPXV-GRI:diploid	CPXV-GRI:strand	CPXV-GRI:lend	CPXV-GRI:rend	CPXV-GRI:orf_start	CPXV-Ger:status	CPXV-Ger:diploid	CPXV-Ger:strand	CPXV-Ger:lend	CPXV-Ger:rend	CPXV-Ger:orf_start	CPXV-BR:status	CPXV-BR:diploid	CPXV-BR:strand	CPXV-BR:lend	CPXV-BR:rend	CPXV-BR:orf_start	HSPV:status	HSPV:diploid	HSPV:strand	HSPV:lend	HSPV:rend	HSPV:orf_start	ECTV:status	ECTV:diploid	ECTV:strand	ECTV:lend	ECTV:rend	ECTV:orf_start	RPXV:status	RPXV:diploid	RPXV:strand	RPXV:lend	RPXV:rend	RPXV:orf_start	VACV-WR:status	VACV-WR:diploid	VACV-WR:strand	VACV-WR:lend	VACV-WR:rend	VACV-WR:orf_start	TATV:status	TATV:diploid
1393		Y	C23L/B29R	EL	lit	Gene	Dip	-	1393	2160		Gene	Dip	-	491	1249		Gene	Dip	-	2743	3483		Gene	Dip	-	801	1547		Gene	Dip	-	1580	2323		Gene	Dip	-	1969	2745		Gene	Dip	-	3641	4375		Trnc	Dip
2286			C22L/B28R	E	lit	Gene	Dip	-	2286	3341		Gene	Dip	-	1375	2421		Gene	Dip	-	3592	4659		Gene	Dip	-	1673	2722		Miss						Trnc	Dip	-	3457	3825		Trnc	Dip	-	5092	5460		Trnc	Dip
3420			C19L;C20L;C21L/B25R;B26R;B27R	E	lit	Gene	Dip	-	3420	5171	5180	Gene	Dip	-	2502	4259	4277	Gene	Dip	-	4798	6564	6657	Gene	Dip	-	2807	4570		Gene	Dip	-	2652	4406	4415	Trnc	Dip	-	5121	5459	5570	Trnc	Dip	-	6722	7060		Gene	Dip
5392			C17L;C18L/B23R; B24R	Unk		Gene	Dip	-	5392	7410		Gene	Dip	-	4486	6516		Gene	Dip	-	6771	8789		Trnc	Dip	-	5604	6797		Miss						Trnc	Dip	-	6502	7605	7659	Miss						Frag	Hap
7652			C16L/B22R	EL	pred	Gene	Dip	-	7652	8113		Gene	Dip	-	6753	7214		Gene	Dip	-	9013	9474		Gene	Dip	-	6958	7419		Miss						Gene	Dip	-	7706	8167	8260	Miss						Miss
8281				E	pred	Gene	Hap	-	8281	8940		Gene	Hap	-	7456	8094		Gene	Hap	-	9655	10302		Trnc	Hap	-	8057	8218		Miss						Miss						Miss						Miss
8318*				EL	pred	Miss						Gene	Hap	-	8318	8893		Miss						Miss						Miss						Miss						Miss						Miss
9217				E	pred	Gene	Hap	-	9217	10038		Gene	Hap	-	9043	9864		Frag	Hap	-	10599	10697		Gene	Hap	-	8506	9327		Gene	Hap	-	9673	10494		Miss						Miss						Miss
10160				E	pred	Gene	Hap	-	10160	12127	12145	Gene	Hap	-	9988	11952	11970	Gene	Hap	-	10785	12761		Frag	Hap	-	9451	9552		Gene	Hap	-	10613	12565		Miss						Miss						Miss
12346				EL	pred	Trnc	Hap	-	12346	12636		Gene	Hap	-	11984	12466		Trnc	Hap	-	13039	13248		Miss						Trnc	Hap	-	12766	13077		Miss						Miss						Miss
12699				E	pred	Gene	Hap	-	12699	14264		Frag	Hap	-	12527	13936		Gene	Hap	-	13325	14896		Miss						Trnc	Hap	-	13150	13338		Miss						Miss						Miss
14342				Unk		Gene	Hap	-	14342	14950		Gene	Hap	-	14173	14781		Gene	Hap	-	14970	15578		Trnc	Hap	-	10069	10197		Gene	Hap	-	13411	14019		Miss						Miss						Miss
14947				L	pred	Gene	Hap	-	14947	15282		Frag	Hap	-	14778	15107		Gene	Hap	-	15575	15907		Gene	Hap	-	10194	10529		Gene	Hap	-	14016	14351		Miss						Miss						Miss
15374				EL	pred	Gene	Hap	-	15374	17668		Gene	Hap	-	15208	17502		Gene	Hap	-	16002	18296		Frag	Hap	-	10622	12637		Gene	Hap	-	14442	16733		Miss						Miss						Miss
18018				EL	pred	Gene	Hap	-	18018	19331		Gene	Hap	-	17773	19086		Gene	Hap	-	18604	19911		Gene	Hap	-	13172	14485		Miss						Miss						Miss						Miss
19440				EL	pred	Gene	Hap	-	19440	19976		Gene	Hap	-	19185	19709		Gene	Hap	-	20010	20525		Trnc	Hap	-	14849	15127		Miss						Miss						Miss						Miss
20088				EL	pred	Gene	Hap	-	20088	22589		Gene	Hap	-	19800	22253		Gene	Hap	-	20588	22978		Trnc	Hap	-	17108	17605		Miss						Miss						Miss						Trnc	Hap
22682				EL	pred	Gene	Hap	-	22682	23194		Gene	Hap	-	22356	22865		Gene	Hap	-	23071	23583		Trnc	Hap	-	17957	18205		Miss						Miss						Miss						Trnc	Hap
23772		Y	C11R	E	lit	Gene	Hap	+	23356	23772		Gene	Hap	+	23024	23440		Gene	Hap	+	23743	24162		Gene	Hap	+	18365	18787		Trnc	Hap	+	17589	17840		Gene	Hap	+	11942	12358		Gene	Dip	+ -	7333 186957	7755 187379		Gene	Hap
23924		Y	C10L	E	lit	Gene	Hap	-	23924	24919		Gene	Hap	-	23590	24582		Gene	Hap	-	24313	25308		Gene	Hap	-	18939	19934		Gene	Hap	-	18154	19149		Gene	Hap	-	12511	13506		Gene	Dip	- +	7910 185807	8905 186802		Trnc	Hap
26154				E	lit	Gene	Hap	+	25426	26154		Gene	Hap	+	25103	25831		Gene	Hap	+	25828	26556		Trnc	Hap	+	20448	20768		Gene	Hap	+	19658	20383		Gene	Hap	+	14018	14746		Trnc	Dip	+ -	9417 184741	9962 185295		Gene	Hap
26324				E	lit	Gene	Hap	-	26324	26698		Gene	Hap	-	25982	26362		Gene	Hap	-	26708	27088		Gene	Hap	-	21327	21707		Gene	Hap	-	20499	20915		Gene	Hap	-	14899	15279		Gene	Hap	-	10291	10671		Gene	Hap
26765				EL	lit	Gene	Hap	-	26765	28771		Gene	Hap	-	26421	28427		Gene	Hap	-	27147	29153		Trnc	Hap	-	23530	23745		Trnc	Hap	-	22309	22467		Trnc	Hap	-	17089	17304		Trnc	Hap	-	12467	12682		Gene	Hap
28912				E	lit	Gene	Hap	-	28912	29100		Gene	Hap	-	28542	28739		Gene	Hap	-	29290	29481		Gene	Hap	-	23881	24072		Gene	Hap	-	22603	22782		Gene	Hap	-	17441	17620		Gene	Hap	-	12809	12991		Gene	Hap
29281			C9L	EL	lit	Gene	Hap	-	29281	31125		Gene	Hap	-	28917	30824		Gene	Hap	-	29659	31557		Gene	Hap	-	24245	26149		Frag	Hap	-	23101	23715		Gene	Hap	-	17800	19704		Gene	Hap	-	13164	15068		Gene	Hap
31175			C8L	L	lit	Gene	Hap	-	31175	31723		Gene	Hap	-	30867	31421		Gene	Hap	-	31599	32156		Gene	Hap	-	26192	26725		Trnc	Hap	-	23956	24183		Gene	Hap	-	19747	20280		Gene	Hap	-	15111	15644		Trnc	Hap
31795		Y	C7L	E	lit	Gene	Hap	-	31795	32247		Gene	Hap	-	31493	31945		Gene	Hap	-	32222	32674		Gene	Hap	-	26797	27249		Gene	Hap	-	24248	24700		Gene	Hap	-	20352	20804		Gene	Hap	-	15716	16168		Gene	Hap
32306				EL	pred	Gene	Hap	-	32306	32395		Gene	Hap	-	32000	32089		Gene	Hap	-	32729	32818		Gene	Hap	-	27308	27397		Gene	Hap	-	24755	24844		Gene	Hap	-	20859	20948		Gene	Hap	-	16227	16316		Miss
32479		Y	C6L	E	lit	Gene	Hap	-	32479	32949		Gene	Hap	-	32167	32634		Gene	Hap	-	32901	33368		Gene	Hap	-	27482	27949		Gene	Hap	-	24924	25391		Gene	Hap	-	21031	21486		Gene	Hap	-	16401	16856		Gene	Hap
33086			C5L	EL	lit	Gene	Hap	-	33086	33703		Trnc	Hap	-	33069	33380		Trnc	Hap	-	33682	34059		Trnc	Hap	-	28325	28690		Trnc	Hap	-	25825	26145	26214	Gene	Hap	-	21623	22237		Gene	Hap	-	16983	17597		Trnc	Hap
33774			C4L	EL	lit	Gene	Hap	-	33774	34721		Gene	Hap	-	33442	34392		Gene	Hap	-	34105	35055		Trnc	Hap	-	29486	29689		Trnc	Hap	-	26400	26738		Gene	Hap	-	22300	23250		Gene	Hap	-	17660	18610		Gene	Hap
34788			C3L	L	lit	Gene	Hap	-	34788	35567		Gene	Hap	-	34459	35250		Gene	Hap	-	35125	35916		Gene	Hap	-	29756	30547		Gene	Hap	-	26776	27564		Gene	Hap	-	23317	24108		Gene	Hap	-	18677	19468		Trnc	Hap
35634			C2L	E	lit	Gene	Hap	-	35634	37172		Gene	Hap	-	35318	36856		Gene	Hap	-	35973	37511		Gene	Hap	-	30615	32153		Gene	Hap	-	27620	29158		Gene	Hap	-	24175	25713		Gene	Hap	-	19535	21073		Frag	Hap
37242			C1L	E	lit	Gene	Hap	-	37242	37880	37937	Gene	Hap	-	36924	37562	37619	Gene	Hap	-	37578	38216	38273	Gene	Hap	-	32220	32858	32891	Trnc	Hap	-	29671	29802	29859	Gene	Hap	-	25783	26421	26457	Gene	Hap	-	21143	21781	21832	Trnc	Hap
37924		Y	N1L	EL	lit	Gene	Hap	-	37924	38277		Gene	Hap	-	37606	37959		Gene	Hap	-	38260	38613		Gene	Hap	-	32878	33231		Gene	Hap	-	29846	30199		Gene	Hap	-	26444	26797		Gene	Hap	-	21819	22172		Gene	Hap
38413			N2L	E	lit	Gene	Hap	-	38413	38940		Gene	Hap	-	38086	38622		Gene	Hap	-	38740	39273		Gene	Hap	-	33368	33895		Gene	Hap	-	30328	30861		Gene	Hap	-	26933	27460		Gene	Hap	-	22309	22836		Frag	Hap
38982			M1L	E	lit	Gene	Hap	-	38982	40313	40406	Gene	Hap	-	38664	39992	40079	Gene	Hap	-	39315	40643	40736	Trnc	Hap	-	34868	35272	35347	Gene	Hap	-	30894	32243	32312	Gene	Hap	-	27502	28845	28920	Gene	Hap	-	22878	24221	24296	Gene	Hap
40901			M2L	E	lit	Trnc	Hap	-	40901	41020		Gene	Hap	-	40057	40719		Gene	Hap	-	40714	41376		Gene	Hap	-	35325	35987		Trnc	Hap	-	32806	32952		Gene	Hap	-	28898	29560		Gene	Hap	-	24274	24936		Gene	Hap
41155			K1L	E	lit	Gene	Hap	-	41155	42009		Gene	Hap	-	40842	41699		Gene	Hap	-	41500	42354		Gene	Hap	-	36122	36976		Gene	Hap	-	33087	33944		Gene	Hap	-	29695	30549		Gene	Hap	-	25071	25925		Trnc	Hap
42228		Y	K2L	E	lit	Gene	Hap	-	42228	43349		Gene	Hap	-	41960	43081		Gene	Hap	-	42655	43776		Gene	Hap	-	37207	38328		Gene	Hap	-	34170	35291		Gene	Hap	-	30771	31880		Gene	Hap	-	26147	27256		Gene	Hap
43400		Y	K3L	E	lit	Gene	Hap	-	43400	43666		Gene	Hap	-	43132	43398		Gene	Hap	-	43827	44093		Gene	Hap	-	38378	38644		Trnc	Hap	-	35486	35581		Gene	Hap	-	31930	32196		Gene	Hap	-	27306	27572		Gene	Hap
43726			K4L	EL	lit	Gene	Hap	-	43726	45000		Gene	Hap	-	43458	44732		Gene	Hap	-	44153	45427		Gene	Hap	-	38705	39979		Trnc	Hap	-	36350	36910		Gene	Hap	-	32248	33522		Gene	Hap	-	27624	28898		Gene	Hap
45027			K6L;K5L	E	lit	Gene	Hap	-	45027	45857		Gene	Hap	-	44756	45586		Gene	Hap	-	45451	46281		Gene	Hap	-	40156	40845		Gene	Hap	-	36932	37765		Trnc	Hap	-	34085	34339		Trnc	Hap	-	29448	29693		Gene	Hap
46445			K7R	E	lit	Gene	Hap	+	45996	46445	45960	Gene	Hap	+	45725	46174		Gene	Hap	+	46420	46869		Gene	Hap	+	40984	41433		Frag	Hap	+	38070	38291		Gene	Hap	+	34478	34927		Gene	Hap	+	29832	30281		Gene	Hap
46512		Y	F1L	E	lit	Gene	Hap	-	46512	47228		Gene	Hap	-	46248	46964		Gene	Hap	-	46939	47694		Gene	Hap	-	41498	42262		Gene	Hap	-	38419	39789		Gene	Hap	-	34995	35678		Gene	Hap	-	30346	31026		Gene	Hap
47228		Y	F2L	E	lit	Gene	Hap	-	47228	47662	47671	Gene	Hap	-	46964	47398	47407	Gene	Hap	-	47694	48128	48137	Gene	Hap	-	42274	42708	42717	Gene	Hap	-	39789	40223	40232	Gene	Hap	-	35690	36124	36133	Gene	Hap	-	31038	31472	31481	Gene	Hap
47695		Y	F3L	EL	lit	Gene	Hap	-	47695	49152		Gene	Hap	-	47431	48873		Gene	Hap	-	48161	49603		Gene	Hap	-	42741	44183		Gene	Hap	-	40260	41708		Gene	Hap	-	36157	37599		Gene	Hap	-	31505	32947		Gene	Hap
49163		Y	F4L	E	lit	Gene	Hap	-	49163	50122		Gene	Hap	-	48884	49843	49885	Gene	Hap	-	49614	50573	50615	Gene	Hap	-	44194	45153		Gene	Hap	-	41719	42678		Gene	Hap	-	37610	38569		Gene	Hap	-	32958	33917		Gene	Hap
50154		Y	F5L	EL	lit	Gene	Hap	-	50154	51125		Gene	Hap	-	49875	50837		Gene	Hap	-	50605	51576		Gene	Hap	-	45185	46150		Trnc	Hap	-	43518	43673		Gene	Hap	-	38601	39566		Gene	Hap	-	33949	34917		Trnc	Hap
51155		Y	F6L	EL	lit	Gene	Hap	-	51155	51379		Gene	Hap	-	50867	51091		Gene	Hap	-	51606	51821		Gene	Hap	-	46180	46404		Gene	Hap	-	43703	43927		Gene	Hap	-	39596	39820		Gene	Hap	-	34947	35171		Gene	Hap
51395		Y	F7L	E	lit	Gene	Hap	-	51395	51625	51637	Gene	Hap	-	51107	51340	51352	Gene	Hap	-	51837	52070	52082	Gene	Hap	-	46420	46662	46674	Gene	Hap	-	43942	44178	44190	Gene	Hap	-	39836	40078	40090	Gene	Hap	-	35187	35417	35429	Gene	Hap
51813		Y	F8L	EL	lit	Gene	Hap	-	51813	52010		Gene	Hap	-	51503	51700		Gene	Hap	-	52234	52431		Gene	Hap	-	46838	47035		Gene	Hap	-	44331	44528		Gene	Hap	-	40282	40479		Gene	Hap	-	35577	35774		Gene	Hap
52071		Y	F9L	EL	lit	Gene	Hap	-	52071	52709		Gene	Hap	-	51760	52398		Gene	Hap	-	52492	53130		Gene	Hap	-	47095	47733		Gene	Hap	-	44586	45224		Gene	Hap	-	40539	41177		Gene	Hap	-	35834	36472		Gene	Hap
52696	Y	Y	F10L	EL	lit	Gene	Hap	-	52696	54015		Gene	Hap	-	52385	53704		Gene	Hap	-	53117	54436		Gene	Hap	-	47720	49039		Gene	Hap	-	45211	46530		Gene	Hap	-	41164	42483		Gene	Hap	-	36459	37778		Gene	Hap
54038		Y	F11L	E	lit	Gene	Hap	-	54038	55102		Gene	Hap	-	53727	54791		Gene	Hap	-	54459	55523		Gene	Hap	-	49062	50126		Gene	Hap	-	46553	47617		Gene	Hap	-	42506	43570		Gene	Hap	-	37801	38847		Gene	Hap
55145		Y	F12L	E	lit	Gene	Hap	-	55145	57049		Gene	Hap	-	54849	56753		Gene	Hap	-	55566	57470		Gene	Hap	-	50184	52091		Gene	Hap	-	47676	49580		Gene	Hap	-	43613	45520		Gene	Hap	-	38890	40797		Gene	Hap
57091		Y	F13L	L	lit	Gene	Hap	-	57091	58209		Gene	Hap	-	56799	57917		Gene	Hap	-	57512	58630		Gene	Hap	-	52125	53243		Gene	Hap	-	49613	50731		Gene	Hap	-	45562	46680		Gene	Hap	-	40831	41949		Gene	Hap
58227		Y	F14L	E	lit	Gene	Hap	-	58227	58448		Gene	Hap	-	57935	58150		Gene	Hap	-	58648	58869		Gene	Hap	-	53261	53482		Gene	Hap	-	50749	50964		Gene	Hap	-	46698	46919		Gene	Hap	-	41967	42188		Gene	Hap
58498		Y	F14.5L	EL	lit	Gene	Hap	-	58498	58647		Gene	Hap	-	58202	58351		Gene	Hap	-	58921	59070		Gene	Hap	-	53532	53681		Gene	Hap	-	51008	51157		Gene	Hap	-	46969	47118		Gene	Hap	-	42238	42387		Gene	Hap
58720		Y	F15L	E	lit	Gene	Hap	-	58720	59163	59196	Gene	Hap	-	58423	58866	58899	Gene	Hap	-	59142	59585	59618	Gene	Hap	-	53754	54197	54230	Gene	Hap	-	51229	51672	51705	Gene	Hap	-	47193	47636	47669	Gene	Hap	-	42460	42903		Gene	Hap
59203		Y	F16L	E	lit	Gene	Hap	-	59203	59898		Gene	Hap	-	58906	59601		Gene	Hap	-	59625	60320		Gene	Hap	-	54237	54932		Gene	Hap	-	51712	52407		Gene	Hap	-	47676	48371		Gene	Hap	-	42944	43639		Gene	Hap
60263		Y	E1L	E	lit	Gene	Hap	-	60263	61702		Gene	Hap	-	59966	61405		Gene	Hap	-	60685	62124		Gene	Hap	-	55297	56736		Gene	Hap	-	52771	54210		Gene	Hap	-	48736	50175		Gene	Hap	-	44004	45443		Gene	Hap
60266		Y	F17R	L	lit	Gene	Hap	+	59961	60266		Gene	Hap	+	59664	59969		Gene	Hap	+	60383	60688		Gene	Hap	+	54995	55300		Gene	Hap	+	52469	52774		Gene	Hap	+	48434	48739		Gene	Hap	+	43702	44007		Gene	Hap
61699		Y	E2L	EL	lit	Gene	Hap	-	61699	63912		Gene	Hap	-	61402	63615		Gene	Hap	-	62121	64334		Gene	Hap	-	56733	58946		Gene	Hap	-	54207	56420		Gene	Hap	-	50172	52385		Gene	Hap	-	45440	47653		Gene	Hap
64011			E3L	E	lit	Gene	Hap	-	64011	64583		Gene	Hap	-	63737	64321		Gene	Hap	-	64465	65037		Gene	Hap	-	59047	59619		Gene	Hap	-	56526	57098		Gene	Hap	-	52512	53084		Gene	Hap	-	47780	48352		Gene	Hap
64637		Y	E4L	EL	lit	Gene	Hap	-	64637	65416		Gene	Hap	-	64374	65159		Gene	Hap	-	65092	65877		Gene	Hap	-	59674	60453		Gene	Hap	-	57155	57934		Gene	Hap	-	53140	53919		Gene	Hap	-	48408	49187		Gene	Hap
66488			E5R	E	lit	Gene	Hap	+	65535	66488	65493	Gene	Hap	+	65281	66240		Gene	Hap	+	65997	66956		Gene	Hap	+	60572	61525	60530	Gene	Hap	+	58057	59010	58015	Gene	Hap	+	54040	54993	53968	Gene	Hap	+	49329	50261	49236	Gene	Hap
68330		Y	E6R	L	lit	Gene	Hap	+	66627	68330		Gene	Hap	+	66415	68118		Gene	Hap	+	67153	68856		Gene	Hap	+	61662	63365		Gene	Hap	+	59211	60914		Gene	Hap	+	55130	56833		Gene	Hap	+	50398	52101		Gene	Hap
68913			E7R	L	lit	Gene	Hap	+	68413	68913		Gene	Hap	+	68184	68678		Gene	Hap	+	68901	69398		Gene	Hap	+	63447	63947		Gene	Hap	+	60995	61492		Gene	Hap	+	56917	57417		Gene	Hap	+	52183	52683		Gene	Hap
69862		Y	E8R	EL	lit	Gene	Hap	+	69041	69862		Gene	Hap	+	68789	69610		Gene	Hap	+	69539	70360		Gene	Hap	+	64072	64893		Gene	Hap	+	61620	62441		Gene	Hap	+	57542	58363		Gene	Hap	+	52808	53629		Gene	Hap
69869		Y	E9L	E	lit	Gene	Hap	-	69869	72889		Gene	Hap	-	69617	72634		Gene	Hap	-	70367	73384		Gene	Hap	-	64899	67919		Gene	Hap	-	62448	65468		Gene	Hap	-	58369	61389		Gene	Hap	-	53636	56656		Gene	Hap
73203		Y	E11L	L	lit	Gene	Hap	-	73203	73592		Gene	Hap	-	72948	73337		Gene	Hap	-	73698	74087		Gene	Hap	-	68233	68622		Gene	Hap	-	65782	66171		Gene	Hap	-	61703	62092		Gene	Hap	-	56970	57359		Gene	Hap
73208	Y	Y	E10R	L	lit	Gene	Hap	+	72921	73208		Gene	Hap	+	72666	72953		Gene	Hap	+	73416	73703		Gene	Hap	+	67951	68238		Gene	Hap	+	65500	65787		Gene	Hap	+	61421	61708		Gene	Hap	+	56688	56975		Gene	Hap
73579			O1L	E	lit	Gene	Hap	-	73579	75579		Gene	Hap	-	73324	75324		Gene	Hap	-	74074	76074		Gene	Hap	-	68609	70609		Gene	Hap	-	66158	68158		Gene	Hap	-	62079	64079		Gene	Hap	-	57346	59346		Trnc	Hap
75627		Y	O2L	L	lit	Gene	Hap	-	75627	75953		Gene	Hap	-	75372	75698		Gene	Hap	-	76122	76448		Gene	Hap	-	70657	70983		Gene	Hap	-	68202	68528		Gene	Hap	-	64127	64453		Gene	Hap	-	59394	59720		Gene	Hap
75977		Y		L	lit	Gene	Hap	-	75977	76084		Gene	Hap	-	75722	75829		Gene	Hap	-	76472	76579		Gene	Hap	-	71007	71114		Gene	Hap	-	68552	68659		Gene	Hap	-	64477	64584		Gene	Hap	-	59744	59851		Gene	Hap
76099		Y	I1L	L	lit	Gene	Hap	-	76099	77037		Gene	Hap	-	75842	76780		Gene	Hap	-	76592	77530		Gene	Hap	-	71129	72067		Gene	Hap	-	68672	69610		Gene	Hap	-	64599	65537		Gene	Hap	-	59866	60804		Gene	Hap
77044		Y	I2L	EL	lit	Gene	Hap	-	77044	77265		Gene	Hap	-	76787	77008		Gene	Hap	-	77537	77758		Gene	Hap	-	72074	72304		Gene	Hap	-	69617	69838		Gene	Hap	-	65544	65765		Gene	Hap	-	60811	61032		Gene	Hap
77266		Y	I3L	I	lit	Gene	Hap	-	77266	78075		Gene	Hap	-	77009	77818		Gene	Hap	-	77759	78565		Gene	Hap	-	72305	73114		Gene	Hap	-	69839	70648		Gene	Hap	-	65766	66575		Gene	Hap	-	61033	61842		Gene	Hap
78158		Y	I4L	E	lit	Gene	Hap	-	78158	80473		Gene	Hap	-	77901	80216		Gene	Hap	-	78648	80963		Trnc	Hap	-	75213	75503		Gene	Hap	-	70731	73046		Gene	Hap	-	66658	68973		Gene	Hap	-	61925	64240		Gene	Hap
80500		Y	I5L	L	lit	Gene	Hap	-	80500	80739		Gene	Hap	-	80243	80482		Gene	Hap	-	80991	81230		Gene	Hap	-	75531	75770		Gene	Hap	-	73073	73312		Gene	Hap	-	69000	69239		Gene	Hap	-	64267	64506		Gene	Hap
80758		Y	I6L	EL	lit	Gene	Hap	-	80758	81906		Gene	Hap	-	80501	81649		Gene	Hap	-	81249	82397		Gene	Hap	-	75789	76937		Gene	Hap	-	73331	74479		Gene	Hap	-	69258	70406		Gene	Hap	-	64525	65673		Gene	Hap
81899	Y	Y	I7L	L	lit	Gene	Hap	-	81899	83170		Gene	Hap	-	81642	82913		Gene	Hap	-	82390	83661		Gene	Hap	-	76930	78201		Gene	Hap	-	74472	75743		Gene	Hap	-	70399	71670		Gene	Hap	-	65666	66937		Gene	Hap
85206		Y	I8R	I	lit	Gene	Hap	+	83176	85206		Gene	Hap	+	82919	84949		Gene	Hap	+	83667	85697		Gene	Hap	+	78207	80237		Gene	Hap	+	75749	77779		Gene	Hap	+	71676	73706		Gene	Hap	+	66943	68973		Gene	Hap
85210		Y	G1L	L	lit	Gene	Hap	-	85210	86985		Gene	Hap	-	84953	86728		Gene	Hap	-	85701	87476		Gene	Hap	-	80241	82016		Gene	Hap	-	77782	79557		Gene	Hap	-	73710	75485		Gene	Hap	-	68977	70752		Gene	Hap
86982		Y	G3L	L	lit	Gene	Hap	-	86982	87317		Gene	Hap	-	86725	87060		Gene	Hap	-	87473	87808		Gene	Hap	-	82013	82348		Gene	Hap	-	79554	79889		Gene	Hap	-	75482	75817		Gene	Hap	-	70749	71084		Gene	Hap
87943		Y	G4L	L	lit	Gene	Hap	-	87943	88317		Gene	Hap	-	87686	88060		Gene	Hap	-	88434	88808		Gene	Hap	-	82974	83348		Gene	Hap	-	80515	80889		Gene	Hap	-	76443	76817		Gene	Hap	-	71710	72084		Gene	Hap
87973		Y	G2R	E	lit	Gene	Hap	+	87311	87973		Gene	Hap	+	87054	87716		Gene	Hap	+	87802	88464		Gene	Hap	+	82342	83004		Gene	Hap	+	79883	80545		Gene	Hap	+	75811	76473		Gene	Hap	+	71078	71740		Gene	Hap
89624		Y	G5R	E	lit	Gene	Hap	+	88320	89624		Gene	Hap	+	88063	89367		Gene	Hap	+	88811	90115		Gene	Hap	+	83351	84655		Gene	Hap	+	80892	82196		Gene	Hap	+	76820	78124		Gene	Hap	+	72087	73391		Gene	Hap
89823		Y	G5.5R	E	lit	Gene	Hap	+	89632	89823		Gene	Hap	+	89375	89566		Gene	Hap	+	90123	90314		Gene	Hap	+	84663	84854		Gene	Hap	+	82204	82395		Gene	Hap	+	78132	78323		Gene	Hap	+	73399	73590		Gene	Hap
90287		Y	G7L	L	lit	Gene	Hap	-	90287	91402		Gene	Hap	-	90030	91145		Gene	Hap	-	90784	91899		Gene	Hap	-	85318	86433		Gene	Hap	-	82859	83974		Gene	Hap	-	78787	79902		Gene	Hap	-	74054	75169		Gene	Hap
90322		Y	G6R	EL	lit	Gene	Hap	+	89825	90322		Gene	Hap	+	89568	90065		Gene	Hap	+	90316	90819		Gene	Hap	+	84856	85353		Gene	Hap	+	82397	82894		Gene	Hap	+	78325	78822		Gene	Hap	+	73592	74089		Gene	Hap
92215		Y	G8R	I	lit	Gene	Hap	+	91433	92215		Gene	Hap	+	91176	91958		Gene	Hap	+	91930	92712		Gene	Hap	+	86464	87246		Gene	Hap	+	84005	84787		Gene	Hap	+	79933	80715		Gene	Hap	+	75200	75982		Gene	Hap
93257		Y	G9R	L	lit	Gene	Hap	+	92235	93257		Gene	Hap	+	91978	93000		Gene	Hap	+	92732	93754		Gene	Hap	+	87266	88288		Gene	Hap	+	84807	85829		Gene	Hap	+	80735	81757		Gene	Hap	+	76002	77024		Gene	Hap
94010	Y	Y	L1R	L	lit	Gene	Hap	+	93258	94010		Gene	Hap	+	93001	93753		Gene	Hap	+	93755	94507		Gene	Hap	+	88289	89041		Gene	Hap	+	85830	86582		Gene	Hap	+	81758	82510		Gene	Hap	+	77025	77777		Gene	Hap
94296		Y	L3L	L	lit	Gene	Hap	-	94296	95348		Gene	Hap	-	94038	95087		Gene	Hap	-	94795	95847		Gene	Hap	-	89326	90378		Gene	Hap	-	86867	87907		Gene	Hap	-	82795	83847		Gene	Hap	-	78062	79114		Gene	Hap
94320		Y	L2R	E	lit	Gene	Hap	+	94042	94320		Gene	Hap	+	93785	94048		Gene	Hap	+	94539	94805		Gene	Hap	+	89073	89336		Gene	Hap	+	86614	86877		Gene	Hap	+	82542	82805		Gene	Hap	+	77809	78072		Gene	Hap
96128		Y	L4R	L	lit	Gene	Hap	+	95373	96128		Gene	Hap	+	95112	95867		Gene	Hap	+	95872	96627		Gene	Hap	+	90403	91158		Gene	Hap	+	87932	88687		Gene	Hap	+	83872	84627		Gene	Hap	+	79139	79894		Gene	Hap
96524		Y	L5R	L	lit	Gene	Hap	+	96138	96524		Gene	Hap	+	95877	96263		Gene	Hap	+	96637	97023		Gene	Hap	+	91168	91554		Gene	Hap	+	88697	89083		Gene	Hap	+	84637	85023		Gene	Hap	+	79904	80290		Gene	Hap
96942		Y	J1R	L	lit	Gene	Hap	+	96481	96942		Gene	Hap	+	96220	96681		Gene	Hap	+	96980	97438		Gene	Hap	+	91511	91972		Gene	Hap	+	89040	89501		Gene	Hap	+	84980	85441		Gene	Hap	+	80247	80708		Gene	Hap
97491		Y	J2R	E	lit	Gene	Hap	+	96958	97491		Gene	Hap	+	96697	97230		Gene	Hap	+	97458	97991		Gene	Hap	+	91988	92521		Gene	Hap	+	89517	90050		Gene	Hap	+	85457	85990		Gene	Hap	+	80724	81257		Gene	Hap
98558	Y	Y	J3R	EL	lit	Gene	Hap	+	97557	98558		Gene	Hap	+	97296	98297		Gene	Hap	+	98058	99059		Gene	Hap	+	92587	93588		Gene	Hap	+	90115	91116		Gene	Hap	+	86056	87057		Gene	Hap	+	81323	82324		Gene	Hap
99030		Y	J4R	EL	lit	Gene	Hap	+	98473	99030		Gene	Hap	+	98212	98769		Gene	Hap	+	98974	99531		Gene	Hap	+	93503	94060		Gene	Hap	+	91031	91588		Gene	Hap	+	86972	87529		Gene	Hap	+	82239	82796		Gene	Hap
99091	Y	Y	J5L	EL	pred	Gene	Hap	-	99091	99492		Gene	Hap	-	98837	99238		Gene	Hap	-	99592	99993		Gene	Hap	-	94184	94585		Gene	Hap	-	91653	92054		Gene	Hap	-	87639	88040		Gene	Hap	-	82857	83258		Gene	Hap
103456		Y	H1L	EL	lit	Gene	Hap	-	103456	103971		Gene	Hap	-	103202	103717		Gene	Hap	-	103957	104472		Gene	Hap	-	98549	99064		Gene	Hap	-	96017	96532		Gene	Hap	-	92003	92518		Gene	Hap	-	87222	87737		Gene	Hap
103459	Y	Y	J6R	EL	lit	Gene	Hap	+	99599	103459		Gene	Hap	+	99345	103205		Gene	Hap	+	100100	103960		Gene	Hap	+	94692	98552		Gene	Hap	+	92160	96020		Gene	Hap	+	88146	92006		Gene	Hap	+	83365	87225		Gene	Hap
104554	Y	Y	H2R	L	lit	Gene	Hap	+	103985	104554		Gene	Hap	+	103731	104300		Gene	Hap	+	104486	105055		Gene	Hap	+	99078	99647		Gene	Hap	+	96546	97115		Gene	Hap	+	92532	93101		Gene	Hap	+	87751	88320		Gene	Hap
104557		Y	H3L	L	lit	Gene	Hap	-	104557	105531		Gene	Hap	-	104303	105277		Gene	Hap	-	105057	106034		Gene	Hap	-	99650	100624		Gene	Hap	-	97118	98092		Gene	Hap	-	93104	94078		Gene	Hap	-	88323	89297		Gene	Hap
105532	Y	Y	H4L	L	lit	Gene	Hap	-	105532	107919		Gene	Hap	-	105278	107665		Gene	Hap	-	106035	108422		Gene	Hap	-	100625	103012		Gene	Hap	-	98093	100477		Gene	Hap	-	94079	96466		Gene	Hap	-	89298	91685		Gene	Hap
108743		Y	H5R	EL	lit	Gene	Hap	+	108105	108743		Gene	Hap	+	107851	108483		Gene	Hap	+	108608	109228		Gene	Hap	+	103198	103833		Gene	Hap	+	100663	101301		Gene	Hap	+	96652	97263		Gene	Hap	+	91871	92482		Gene	Hap
109688		Y	H6R	EL	lit	Gene	Hap	+	108744	109688		Gene	Hap	+	108484	109428		Gene	Hap	+	109229	110173		Gene	Hap	+	103834	104778		Gene	Hap	+	101302	102246		Gene	Hap	+	97264	98208		Gene	Hap	+	92483	93427		Gene	Hap
110165		Y	H7R	L	lit	Gene	Hap	+	109725	110165		Gene	Hap	+	109465	109905		Gene	Hap	+	110210	110650		Gene	Hap	+	104815	105255		Gene	Hap	+	102283	102723		Gene	Hap	+	98245	98685		Gene	Hap	+	93464	93904		Gene	Hap
112702		Y	D2L	L	lit	Gene	Hap	-	112702	113142		Gene	Hap	-	112442	112882		Gene	Hap	-	113187	113627		Gene	Hap	-	107792	108232		Gene	Hap	-	105255	105695		Gene	Hap	-	101222	101662		Gene	Hap	-	96441	96881		Gene	Hap
112743		Y	D1R	E	lit	Gene	Hap	+	110209	112743		Gene	Hap	+	109949	112483		Gene	Hap	+	110694	113228		Gene	Hap	+	105299	107833		Gene	Hap	+	102765	105296		Gene	Hap	+	98729	101263		Gene	Hap	+	93948	96482		Gene	Hap
113848		Y	D3R	L	lit	Gene	Hap	+	113135	113848		Gene	Hap	+	112875	113588		Gene	Hap	+	113620	114333		Gene	Hap	+	108225	108938		Gene	Hap	+	105688	106401		Gene	Hap	+	101655	102368		Gene	Hap	+	96874	97587		Gene	Hap
114504	Y	Y	D4R	E	lit	Gene	Hap	+	113848	114504		Gene	Hap	+	113588	114244		Gene	Hap	+	114333	114989		Gene	Hap	+	108938	109594		Gene	Hap	+	106401	107057		Gene	Hap	+	102368	103024		Gene	Hap	+	97587	98243		Gene	Hap
116893	Y	Y	D5R	EL	lit	Gene	Hap	+	114536	116893		Gene	Hap	+	114276	116633		Gene	Hap	+	115021	117378		Gene	Hap	+	109626	111983		Gene	Hap	+	107089	109446		Gene	Hap	+	103056	105413		Gene	Hap	+	98275	100632		Gene	Hap
118847	Y	Y	D6R	EL	lit	Gene	Hap	+	116934	118847		Gene	Hap	+	116674	118587		Gene	Hap	+	117419	119332		Gene	Hap	+	112024	113937		Gene	Hap	+	109487	111400		Gene	Hap	+	105454	107367		Gene	Hap	+	100673	102586		Gene	Hap
119322		Y	D8L	L	lit	Gene	Hap	-	119322	120236		Gene	Hap	-	119062	119976		Gene	Hap	-	119807	120721		Gene	Hap	-	114412	115326		Gene	Hap	-	111875	112789		Gene	Hap	-	107842	108756		Gene	Hap	-	103061	103975		Gene	Hap
119359	Y	Y	D7R	E	lit	Gene	Hap	+	118874	119359		Gene	Hap	+	118614	119099		Gene	Hap	+	119359	119844		Gene	Hap	+	113964	114449		Gene	Hap	+	111427	111912		Gene	Hap	+	107394	107879		Gene	Hap	+	102613	103098		Gene	Hap
120919		Y	D9R	E	lit	Gene	Hap	+	120278	120919		Gene	Hap	+	120018	120659		Gene	Hap	+	120763	121404		Gene	Hap	+	115368	116009		Gene	Hap	+	112831	113472		Gene	Hap	+	108798	109439		Gene	Hap	+	104017	104658		Gene	Hap
121662		Y	D10R	EL	lit	Gene	Hap	+	120916	121662		Gene	Hap	+	120656	121402		Gene	Hap	+	121401	122147		Gene	Hap	+	116006	116752		Gene	Hap	+	113469	114221		Gene	Hap	+	109436	110182		Gene	Hap	+	104655	105401		Gene	Hap
121663	Y	Y	D11L	L	lit	Gene	Hap	-	121663	123558		Gene	Hap	-	121403	123298		Gene	Hap	-	122148	124043		Gene	Hap	-	116753	118648		Gene	Hap	-	114218	116113		Gene	Hap	-	110183	112078		Gene	Hap	-	105402	107297		Gene	Hap
123593	Y	Y	D12L	E	lit	Gene	Hap	-	123593	124456		Gene	Hap	-	123332	124195		Gene	Hap	-	124077	124940		Gene	Hap	-	118683	119546		Gene	Hap	-	116147	117010		Gene	Hap	-	112113	112976		Gene	Hap	-	107332	108195		Gene	Hap
124487	Y	Y	D13L	L	lit	Gene	Hap	-	124487	126142		Gene	Hap	-	124226	125881		Gene	Hap	-	124971	126626		Gene	Hap	-	119577	121232		Gene	Hap	-	117041	118696		Gene	Hap	-	113007	114662		Gene	Hap	-	108226	109881		Gene	Hap
126166		Y	A1L	I	lit	Gene	Hap	-	126166	126618		Gene	Hap	-	125905	126357		Gene	Hap	-	126650	127102		Gene	Hap	-	121256	121708		Gene	Hap	-	118720	119172		Gene	Hap	-	114686	115138		Gene	Hap	-	109905	110357		Gene	Hap
126639	Y	Y	A2L	I	lit	Gene	Hap	-	126639	127313		Gene	Hap	-	126378	127052		Gene	Hap	-	127123	127797		Gene	Hap	-	121729	122403		Gene	Hap	-	119193	119867		Gene	Hap	-	115159	115833		Gene	Hap	-	110378	111052		Gene	Hap
127310		Y	A2.5L	L	lit	Gene	Hap	-	127310	127540		Gene	Hap	-	127049	127279		Gene	Hap	-	127794	128024		Gene	Hap	-	122400	122630		Gene	Hap	-	119864	120094		Gene	Hap	-	115830	116060		Gene	Hap	-	111049	111279		Gene	Hap
127555		Y	A3L	L	lit	Gene	Hap	-	127555	129489		Gene	Hap	-	127294	129228		Gene	Hap	-	128039	129973		Gene	Hap	-	122645	124579		Gene	Hap	-	120109	122043		Gene	Hap	-	116075	118009		Gene	Hap	-	111294	113228		Gene	Hap
129542		Y	A4L	EL	lit	Gene	Hap	-	129542	130393		Gene	Hap	-	129281	130159		Gene	Hap	-	130026	130913		Gene	Hap	-	124632	125477		Gene	Hap	-	122096	122941		Gene	Hap	-	118062	118913		Gene	Hap	-	113281	114126		Gene	Hap
130922		Y	A6L	L	lit	Gene	Hap	-	130922	132040		Gene	Hap	-	130688	131806		Gene	Hap	-	131442	132560		Gene	Hap	-	126006	127124		Gene	Hap	-	123470	124588		Gene	Hap	-	119442	120560		Gene	Hap	-	114655	115773		Gene	Hap
130925		Y	A5R	E	lit	Gene	Hap	+	130431	130925		Gene	Hap	+	130197	130691		Gene	Hap	+	130951	131445		Gene	Hap	+	125515	126009		Gene	Hap	+	122979	123473		Gene	Hap	+	118951	119445		Gene	Hap	+	114164	114658		Gene	Hap
132064	Y	Y	A7L	L	lit	Gene	Hap	-	132064	134196		Gene	Hap	-	131830	133962		Gene	Hap	-	132584	134716		Gene	Hap	-	127148	129280		Gene	Hap	-	124612	126744		Gene	Hap	-	120584	122716		Gene	Hap	-	115797	117929		Gene	Hap
135109	Y	Y	A9L	L	lit	Gene	Hap	-	135109	135432		Gene	Hap	-	134905	135210		Gene	Hap	-	135629	135994		Gene	Hap	-	130193	130501		Gene	Hap	-	127661	127993		Gene	Hap	-	123629	123928		Gene	Hap	-	118842	119168		Gene	Hap
135116		Y	A8R	E	lit	Gene	Hap	+	134250	135116		Gene	Hap	+	134016	134882		Gene	Hap	+	134770	135636		Gene	Hap	+	129334	130200		Gene	Hap	+	126798	127664		Gene	Hap	+	122770	123636		Gene	Hap	+	117983	118849		Gene	Hap
135433		Y	A10L	L	lit	Gene	Hap	-	135433	138108		Gene	Hap	-	135211	137886		Gene	Hap	-	135995	138679		Gene	Hap	-	130502	133177		Gene	Hap	-	127994	130669		Gene	Hap	-	123929	126607		Gene	Hap	-	119169	121844		Gene	Hap
139079		Y	A11R	L	lit	Gene	Hap	+	138123	139079		Gene	Hap	+	137901	138857		Gene	Hap	+	138694	139650		Gene	Hap	+	133192	134148		Gene	Hap	+	130684	131640		Gene	Hap	+	126622	127578		Gene	Hap	+	121859	122815		Gene	Hap
139081		Y	A12L	L	lit	Gene	Hap	-	139081	139665		Gene	Hap	-	138859	139428		Gene	Hap	-	139652	140224		Gene	Hap	-	134150	134725		Gene	Hap	-	131642	132217		Gene	Hap	-	127580	128158		Gene	Hap	-	122817	123395		Gene	Hap
139689		Y	A13L	L	lit	Gene	Hap	-	139689	139895		Gene	Hap	-	139452	139664		Gene	Hap	-	140248	140460		Gene	Hap	-	134749	134961		Gene	Hap	-	132241	132441		Gene	Hap	-	128182	128394		Gene	Hap	-	123419	123631		Gene	Hap
140005		Y	A14L	L	lit	Gene	Hap	-	140005	140277		Gene	Hap	-	139772	140044		Gene	Hap	-	140568	140840		Gene	Hap	-	135069	135341		Gene	Hap	-	132550	132822		Gene	Hap	-	128502	128774		Gene	Hap	-	123739	124011		Gene	Hap
140294		Y	A14.5L	L	lit	Gene	Hap	-	140294	140455		Gene	Hap	-	140061	140222		Gene	Hap	-	140857	141018		Gene	Hap	-	135358	135519		Gene	Hap	-	132839	133000		Gene	Hap	-	128791	128952		Gene	Hap	-	124028	124189		Gene	Hap
140445		Y	A15L	L	lit	Gene	Hap	-	140445	140729		Gene	Hap	-	140212	140496		Gene	Hap	-	141008	141292		Gene	Hap	-	135509	135793		Gene	Hap	-	132990	133274		Gene	Hap	-	128942	129226		Gene	Hap	-	124179	124463		Gene	Hap
140713		Y	A16L	L	lit	Gene	Hap	-	140713	141846		Gene	Hap	-	140480	141613		Gene	Hap	-	141276	142409		Gene	Hap	-	135777	136913		Gene	Hap	-	133258	134391		Gene	Hap	-	129210	130346		Gene	Hap	-	124447	125580		Gene	Hap
141849		Y	A17L	L	lit	Gene	Hap	-	141849	142460		Gene	Hap	-	141616	142224		Gene	Hap	-	142412	143020		Gene	Hap	-	136916	137527		Gene	Hap	-	134394	135002		Gene	Hap	-	130349	130960		Gene	Hap	-	125583	126194		Gene	Hap
143937		Y	A19L	L	lit	Gene	Hap	-	143937	144167		Gene	Hap	-	143698	143931		Gene	Hap	-	144494	144727		Gene	Hap	-	139004	139237		Gene	Hap	-	136479	136712		Gene	Hap	-	132437	132670		Gene	Hap	-	127671	127904		Gene	Hap
143956		Y	A18R	EL	lit	Gene	Hap	+	142475	143956		Gene	Hap	+	142239	143717		Gene	Hap	+	143035	144513		Gene	Hap	+	137542	139023		Gene	Hap	+	135017	136498		Gene	Hap	+	130975	132456		Gene	Hap	+	126209	127690		Gene	Hap
144168		Y	A21L	L	lit	Gene	Hap	-	144168	144521		Gene	Hap	-	143932	144285		Gene	Hap	-	144728	145081		Gene	Hap	-	139238	139591		Gene	Hap	-	136713	137069		Gene	Hap	-	132671	133024		Gene	Hap	-	127905	128258		Gene	Hap
145800		Y	A20R	E	lit	Gene	Hap	+	144520	145800		Gene	Hap	+	144284	145564		Gene	Hap	+	145080	146360		Gene	Hap	+	139590	140870		Gene	Hap	+	137068	138348		Gene	Hap	+	133023	134303		Gene	Hap	+	128257	129537		Gene	Hap
146293		Y	A22R	EL	lit	Gene	Hap	+	145730	146293		Gene	Hap	+	145494	146057		Gene	Hap	+	146290	146853		Gene	Hap	+	140833	141363		Gene	Hap	+	138278	138841		Gene	Hap	+	134233	134796		Gene	Hap	+	129467	130030		Gene	Hap
147461		Y	A23R	E	lit	Gene	Hap	+	146313	147461		Gene	Hap	+	146077	147225		Gene	Hap	+	146873	148021		Gene	Hap	+	141383	142531		Gene	Hap	+	138861	140009		Gene	Hap	+	134816	135964		Gene	Hap	+	130050	131198		Gene	Hap
150930			A25L	L	lit	Gene	Hap	-	150930	154769		Gene	Hap	-	150694	154524		Gene	Hap	-	151490	155344		Trnc	Hap	-	147651	149828		Gene	Hap	-	143493	146834		Trnc	Hap	-	141049	143226		Trnc	Hap	-	136239	138416		Trnc	Hap
150952	Y	Y	A24R	EL	lit	Gene	Hap	+	147482	150952	147458	Gene	Hap	+	147246	150716	147222	Gene	Hap	+	148042	151512	148018	Gene	Hap	+	142552	146022	142528	Gene	Hap	+	140030	143500	140006	Gene	Hap	+	135985	139455	135961	Gene	Hap	+	131219	134689	131195	Gene	Hap
154815		Y	A26L	L	lit	Gene	Hap	-	154815	156371		Gene	Hap	-	154570	156123		Trnc	Hap	-	156187	156969		Gene	Hap	-	149873	151378		Trnc	Hap	-	147840	148391		Gene	Hap	-	143271	144773		Gene	Hap	-	138461	139963		Gene	Hap
156422		Y	A27L	L	lit	Gene	Hap	-	156422	156754		Gene	Hap	-	156174	156506		Gene	Hap	-	157021	157353		Gene	Hap	-	151429	151761		Gene	Hap	-	148443	148775		Gene	Hap	-	144823	145155		Gene	Hap	-	140013	140345		Gene	Hap
156755		Y	A28L	L	lit	Gene	Hap	-	156755	157195		Gene	Hap	-	156507	156947		Gene	Hap	-	157354	157794		Gene	Hap	-	151762	152202		Gene	Hap	-	148776	149216		Gene	Hap	-	145156	145596		Gene	Hap	-	140346	140786		Gene	Hap
157196		Y	A29L	E	lit	Gene	Hap	-	157196	158113		Gene	Hap	-	156948	157865		Gene	Hap	-	157795	158712		Gene	Hap	-	152203	153120		Gene	Hap	-	149217	150134		Gene	Hap	-	145597	146514		Gene	Hap	-	140787	141704		Gene	Hap
158076		Y	A30L	L	lit	Gene	Hap	-	158076	158309		Gene	Hap	-	157828	158061		Gene	Hap	-	158675	158905		Gene	Hap	-	153083	153316		Gene	Hap	-	150097	150330		Gene	Hap	-	146477	146710		Gene	Hap	-	141667	141900		Gene	Hap
158342		Y	A30.5L	EL	pred	Gene	Hap	-	158342	158461	158470	Gene	Hap	-	158094	158213	158222	Gene	Hap	-	158938	159057	159066	Gene	Hap	-	153349	153468	153477	Gene	Hap	-	150363	150482	150491	Gene	Hap	-	146743	146862	146871	Gene	Hap	-	141933	142052	142061	Gene	Hap
158873		Y	A32L	L	lit	Gene	Hap	-	158873	159685	159775	Gene	Hap	-	158595	159395		Gene	Hap	-	159457	160266	160392	Gene	Hap	-	153844	154656		Gene	Hap	-	150840	151649		Gene	Hap	-	147211	148023	148113	Gene	Hap	-	142401	143213		Gene	Hap
158906		Y	A31R	E	lit	Gene	Hap	+	158469	158906		Gene	Hap	+	158221	158616		Gene	Hap	+	159065	159487		Gene	Hap	+	153476	153877		Gene	Hap	+	150490	150870		Gene	Hap	+	146870	147244		Gene	Hap	+	142060	142434		Gene	Hap
160360		Y	A33R	EL	lit	Gene	Hap	+	159803	160360		Gene	Hap	+	159513	160070		Gene	Hap	+	160391	160954		Gene	Hap	+	154774	155331		Gene	Hap	+	151767	152324		Gene	Hap	+	148141	148698		Gene	Hap	+	143331	143888		Gene	Hap
160890		Y	A34R	L	lit	Gene	Hap	+	160384	160890		Gene	Hap	+	160094	160600		Gene	Hap	+	160978	161484		Gene	Hap	+	155355	155861		Gene	Hap	+	152348	152854		Gene	Hap	+	148722	149228		Gene	Hap	+	143912	144418		Gene	Hap
161464		Y	A35R	E	lit	Gene	Hap	+	160934	161464		Gene	Hap	+	160643	161173		Gene	Hap	+	161528	162058		Gene	Hap	+	155905	156435		Gene	Hap	+	152897	153427		Gene	Hap	+	149272	149805		Gene	Hap	+	144462	144992		Gene	Hap
162202		Y	A36R	EL	lit	Gene	Hap	+	161531	162202		Gene	Hap	+	161240	161905		Gene	Hap	+	162122	162796		Gene	Hap	+	156502	157173		Trnc	Hap	+	153495	153977		Gene	Hap	+	149872	150537		Gene	Hap	+	145059	145724		Gene	Hap
163060			A37R	E	lit	Gene	Hap	+	162269	163060	162254	Gene	Hap	+	161972	162763		Gene	Hap	+	162863	163654		Gene	Hap	+	157237	158028		Frag	Hap	+	154274	154955		Gene	Hap	+	150601	151392		Gene	Hap	+	145788	146579		Gene	Hap
163362		Y	A38L	L	lit	Gene	Hap	-	163362	164195		Gene	Hap	-	163054	163887		Gene	Hap	-	163950	164783		Gene	Hap	-	158324	159157		Gene	Hap	-	155259	156092		Gene	Hap	-	151673	152506		Gene	Hap	-	146854	147687		Gene	Hap
163365		Y		E	lit	Gene	Hap	+	163171	163365		Gene	Hap	+	162872	163057		Gene	Hap	+	163762	163953		Gene	Hap	+	158139	158327		Trnc	Hap	+	155040	155159		Gene	Hap	+	151506	151676		Gene	Hap	+	146669	146857		Trnc	Hap
165419			A39R	L	lit	Gene	Hap	+	164211	165419		Gene	Hap	+	163903	165117		Gene	Hap	+	164799	166028		Trnc	Hap	+	159173	160153		Gene	Hap	+	156107	157306		Gene	Hap	+	152523	153728		Trnc	Hap	+	147704	148477	147590	Trnc	Hap
165942			A40R	E	lit	Gene	Hap	+	165445	165942		Gene	Hap	+	165139	165621		Gene	Hap	+	166025	166507		Gene	Hap	+	160402	160899		Frag	Hap	+	157353	157601		Gene	Hap	+	153754	154233		Gene	Hap	+	148928	149407		Miss
166040		Y	A41L	E	lit	Gene	Hap	-	166040	166699		Gene	Hap	-	165719	166384		Gene	Hap	-	166614	167270		Gene	Hap	-	160997	161656		Gene	Hap	-	157938	158609		Gene	Hap	-	154331	154990		Gene	Hap	-	149505	150164		Gene	Hap
167273		Y	A42R	L	lit	Gene	Hap	+	166872	167273		Gene	Hap	+	166556	166957		Gene	Hap	+	167442	167843		Gene	Hap	+	161827	162228		Gene	Hap	+	158771	159175		Gene	Hap	+	155155	155556		Gene	Hap	+	150328	150729		Gene	Hap
167901		Y	A43R	L	lit	Gene	Hap	+	167311	167901		Gene	Hap	+	166995	167582		Gene	Hap	+	167881	168465		Gene	Hap	+	162266	162853		Gene	Hap	+	159215	159850		Gene	Hap	+	155594	156178		Gene	Hap	+	150767	151351		Gene	Hap
168145		Y		EL	lit	Gene	Hap	+	167921	168145	167909	Gene	Hap	+	167597	167830	167585	Gene	Hap	+	168480	168713	168468	Trnc	Hap	+	162873	162989	162861	Trnc	Hap	+	159843	159968		Gene	Hap	+	156198	156422	156186	Gene	Hap	+	151371	151595	151359	Gene	Hap
168244		Y	A44L	E	lit	Gene	Hap	-	168244	169284		Gene	Hap	-	167919	168959		Gene	Hap	-	168803	169840		Gene	Hap	-	163186	164226		Gene	Hap	-	160152	161192		Gene	Hap	-	156518	157558		Gene	Hap	-	151693	152733		Trnc	Hap
169708		Y	A45R	L	lit	Gene	Hap	+	169331	169708		Gene	Hap	+	169006	169383		Gene	Hap	+	169887	170264		Gene	Hap	+	164273	164650		Gene	Hap	+	161240	161617		Gene	Hap	+	157605	157982		Gene	Hap	+	152780	153157		Trnc	Hap
170420			A46R	E	lit	Gene	Hap	+	169698	170420		Gene	Hap	+	169373	170095		Gene	Hap	+	170254	170976	170248	Gene	Hap	+	164640	165362		Gene	Hap	+	161607	162329		Gene	Hap	+	157972	158694		Gene	Hap	+	153147	153869		Frag	Hap
170515			A47L	E	lit	Gene	Hap	-	170515	171249		Gene	Hap	-	170183	170917		Gene	Hap	-	171066	171800		Gene	Hap	-	165449	166183		Gene	Hap	-	162416	163150		Gene	Hap	-	158782	159516		Gene	Hap	-	153917	154675		Gene	Hap
171963		Y	A48R	E	lit	Gene	Hap	+	171349	171963	171280	Gene	Hap	+	171019	171633	170950	Gene	Hap	+	171903	172517	171834	Gene	Hap	+	166282	166896		Gene	Hap	+	163249	163863	163180	Gene	Hap	+	159615	160229		Gene	Hap	+	154775	155389	154706	Trnc	Hap
172501			A49R	E	lit	Gene	Hap	+	172013	172501		Gene	Hap	+	171685	172173		Gene	Hap	+	172567	173055		Gene	Hap	+	166944	167432		Trnc	Hap	+	163913	164263		Gene	Hap	+	160277	160765		Gene	Hap	+	155437	155925		Trnc	Hap
174192		Y	A50R	E	lit	Gene	Hap	+	172534	174192		Gene	Hap	+	172205	173863		Gene	Hap	+	173087	174751		Gene	Hap	+	167464	169122		Gene	Hap	+	164436	166100		Gene	Hap	+	160798	162456		Gene	Hap	+	155958	157616		Gene	Hap
175249		Y	A51R	E	lit	Gene	Hap	+	174245	175249		Gene	Hap	+	173916	174926		Gene	Hap	+	174804	175808		Trnc	Hap	+	169175	169417		Gene	Hap	+	166153	167157		Trnc	Hap	+	162502	162756		Gene	Hap	+	157669	158673		Gene	Hap
175891			A52R	E	lit	Gene	Hap	+	175319	175891		Gene	Hap	+	174996	175571		Gene	Hap	+	175878	176450		Gene	Hap	+	170241	170813		Frag	Hap	+	167292	167743		Gene	Hap	+	163580	164152		Gene	Hap	+	158743	159315		Trnc	Hap
176775			A53R	EL	lit	Gene	Hap	+	176215	176775		Gene	Hap	+	175894	176454		Gene	Hap	+	176771	177331		Trnc	Hap	+	171134	171442		Miss						Trnc	Hap	+	164518	164826		Trnc	Hap	+	159621	159932		Trnc	Hap
178726			A55R	EL	lit	Gene	Hap	+	177032	178726		Gene	Hap	+	176694	178388		Gene	Hap	+	177594	179285		Gene	Hap	+	171969	173663		Gene	Hap	+	168929	170620		Gene	Hap	+	165322	167016		Gene	Hap	+	160439	162133		Trnc	Hap
179720			A56R	EL	lit	Gene	Hap	+	178776	179720		Gene	Hap	+	178438	179388		Gene	Hap	+	179337	180230		Gene	Hap	+	173713	174657		Gene	Hap	+	170670	171515		Frag	Hap	+	167197	168003		Gene	Hap	+	162183	163127		Gene	Hap
180331			A57R	EL	lit	Gene	Hap	+	179738	180331		Gene	Hap	+	179405	179998		Gene	Hap	+	180247	180840		Trnc	Hap	+	174675	174863		Trnc	Hap	+	171533	171751		Trnc	Hap	+	168021	168134		Trnc	Hap	+	163145	163258		Frag	Hap
181384		Y	B1R	E	lit	Gene	Hap	+	180482	181384		Gene	Hap	+	180160	181059		Gene	Hap	+	180984	181883		Gene	Hap	+	175419	176321		Gene	Hap	+	172283	173182		Gene	Hap	+	168754	169656		Gene	Hap	+	163878	164780		Gene	Hap
182986			B2R;B3R	E	lit	Gene	Hap	+	181475	182986		Gene	Hap	+	181126	182640		Gene	Hap	+	181950	183467		Trnc	Hap	+	176412	177071		Gene	Hap	+	173249	174760		Trnc	Hap	+	169747	170406		Trnc	Hap	+	164870	165529		Gene	Hap
184887			B4R	L	lit	Gene	Hap	+	183211	184887		Gene	Hap	+	182863	184539		Gene	Hap	+	183730	185406		Gene	Hap	+	178138	179814		Gene	Hap	+	174993	176687		Gene	Hap	+	171473	173149		Gene	Hap	+	166594	168270		Gene	Hap
185944		Y	B5R	EL	lit	Gene	Hap	+	184991	185944		Gene	Hap	+	184643	185596		Gene	Hap	+	185510	186463		Gene	Hap	+	179917	180870		Gene	Hap	+	176774	177727		Gene	Hap	+	173253	174206		Gene	Hap	+	168374	169327		Gene	Hap
186591		Y	B6R	E	lit	Gene	Hap	+	186040	186591		Gene	Hap	+	185685	186218		Gene	Hap	+	186562	187101		Trnc	Hap	+	180953	181288		Gene	Hap	+	177879	178412		Gene	Hap	+	174302	174823		Gene	Hap	+	169409	169930		Gene	Hap
187178			B7R	L	lit	Gene	Hap	+	186630	187178		Gene	Hap	+	186257	186802		Gene	Hap	+	187140	187685		Gene	Hap	+	181523	182071		Gene	Hap	+	178451	178996		Gene	Hap	+	174861	175409		Gene	Hap	+	169968	170516		Gene	Hap
188071		Y	B8R	E	lit	Gene	Hap	+	187256	188071		Gene	Hap	+	186854	187654		Gene	Hap	+	187737	188537		Gene	Hap	+	182149	182967		Gene	Hap	+	179051	179851		Gene	Hap	+	175464	176282		Gene	Hap	+	170571	171389		Gene	Hap
193435*				L	pred	Miss						Gene	Hap	+	187727	193435		Miss						Miss						Miss						Miss						Miss						Frag	Hap
188823			B9R	EL	lit	Gene	Hap	+	188158	188823		Gene	Hap	+	193576	194253		Gene	Hap	+	188619	189296		Trnc	Hap	+	183054	183287		Miss						Frag	Hap	+	176416	176601		Trnc	Hap	+	171476	171709		Gene	Hap
190433			B10R	E	pred	Gene	Hap	+	188928	190433		Gene	Hap	+	194399	195904		Gene	Hap	+	189442	190947		Frag	Hap	+	183384	183749		Frag	Hap	+	179993	180786		Frag	Hap	+	176564	177064		Frag	Hap	+	171672	172172		Trnc	Hap
190778			B11R	E	lit	Gene	Hap	+	190506	190778	190461	Gene	Hap	+	195978	196208	195933	Gene	Hap	+	191023	191295		Gene	Hap	+	183821	184057		Gene	Hap	+	180883	181146		Gene	Hap	+	177136	177354		Gene	Hap	+	172244	172462		Gene	Hap
191696			B12R	E	lit	Gene	Hap	+	190845	191696		Gene	Hap	+	196275	197126		Gene	Hap	+	191359	192216		Gene	Hap	+	184124	184975		Gene	Hap	+	181212	182072		Gene	Hap	+	177421	178272		Gene	Hap	+	172529	173380		Frag	Hap
192830			B13R;B14R	E	lit	Gene	Hap	+	191793	192830		Gene	Hap	+	197219	198259		Gene	Hap	+	192309	193334		Gene	Hap	+	185074	186111		Gene	Hap	+	182164	183198		Gene	Hap	+	178372	179409		Gene	Hap	+	173473	174510		Gene	Hap
193355		Y	B15R	E	lit	Gene	Hap	+	192906	193355		Gene	Hap	+	198388	198837		Gene	Hap	+	193474	193923		Gene	Hap	+	186186	186635		Gene	Hap	+	183322	183771	183277	Gene	Hap	+	179486	179935		Gene	Hap	+	174585	175034		Gene	Hap
194427			B16R	L	lit	Gene	Hap	+	193447	194427		Gene	Hap	+	198930	199907		Gene	Hap	+	194007	194987		Gene	Hap	+	186736	187716		Gene	Hap	+	183858	184844		Trnc	Hap	+	180049	180672		Gene	Hap	+	175118	176098		Gene	Hap
194473			B17L	E	lit	Gene	Hap	-	194473	195495		Gene	Hap	-	199953	200975		Gene	Hap	-	195035	196057		Gene	Hap	-	187762	188784		Gene	Hap	-	184899	185921		Gene	Hap	-	181077	182099		Gene	Hap	-	176144	177166		Gene	Hap
197359		Y	B18R	E	lit	Gene	Hap	+	195635	197359		Gene	Hap	+	201116	202840		Gene	Hap	+	196202	197926		Gene	Hap	+	188921	190645		Gene	Hap	+	186071	187795	186011	Gene	Hap	+	182236	183960		Gene	Hap	+	177306	179030		Trnc	Hap
198481		Y	B19R	E	lit	Gene	Hap	+	197426	198481		Gene	Hap	+	202903	203970		Gene	Hap	+	197987	199045	197945	Gene	Hap	+	190711	191778		Gene	Hap	+	187856	188932		Gene	Hap	+	184032	185087		Gene	Hap	+	179102	180157		Gene	Hap
200936			B20R	EL	pred	Gene	Hap	+	198549	200936		Gene	Hap	+	204039	206408		Gene	Hap	+	199107	201509		Gene	Hap	+	191850	194225		Trnc	Hap	+	189026	189502		Gene	Hap	+	185181	187556		Frag	Hap	+	180482	181827		Trnc	Hap
202711				E	pred	Gene	Hap	+	201038	202711		Gene	Hap	+	206487	208160		Gene	Hap	+	201610	203283		Gene	Hap	+	194331	195974		Gene	Hap	+	191522	193201		Miss						Frag	Hap	+	181839	182243		Gene	Hap
202819				EL	pred	Trnc	Hap	-	202819	202932		Gene	Hap	-	208260	208385		Gene	Hap	-	203350	203505		Trnc	Hap	-	196087	196200		Miss						Trnc	Hap	+	11546	11659		Trnc	Hap	-	182356	182469		Trnc	Hap
204069			C12L	E	lit	Gene	Hap	+	202993	204069	202942	Gene	Hap	+	208440	209513	208395	Gene	Hap	+	203566	204633	203515	Gene	Hap	+	196272	197345		Gene	Hap	+	193499	194572	193460	Gene	Hap	-	10425	11498		Gene	Hap	+	182511	183572		Gene	Hap
204801			C13L;C14L	EL	pred	Gene	Hap	+	204229	204801		Gene	Hap	+	209691	210275		Gene	Hap	+	204793	205374		Gene	Hap	+	197515	198093		Frag	Hap	+	195125	195280		Gene	Hap	-	9685	10263		Gene	Hap	+	183734	184306		Gene	Hap
210863				EL	pred	Gene	Hap	+	205062	210863		Gene	Hap	+	210542	216328		Gene	Hap	+	205620	211379		Gene	Hap	+	198347	204109		Gene	Hap	+	195563	201337		Trnc	Dip	- +	9285 188292	9440 188447		Miss						Gene	Hap
212883			C15L/B21R	Unk		Gene	Hap	+	211138	212883		Trnc	Hap	+	216584	217042		Gene	Hap	+	211670	213409		Frag	Hap	+	204447	205164		Trnc	Dip	- +	7966 201615	8157 201806		Frag	Dip	- +	8599 188858	8874 189133		Miss						Miss
213858				EL	pred	Gene	Hap	+	212890	213858		Trnc	Hap	+	218331	218576		Gene	Hap	+	213416	214378		Miss						Gene	Dip	- +	5506 203304	6468 204266		Miss						Miss						Miss
214439				EL	pred	Gene	Hap	+	213936	214439		Gene	Hap	+	219367	219870		Miss						Miss						Trnc	Dip	- +	5183 204344	5428 204589		Miss						Miss						Miss
215231				EL	pred	Gene	Hap	+	214599	215231		Frag	Hap	+	220164	220789		Miss						Miss						Miss						Miss						Miss						Miss
216015			B22R/C16L	EL	pred	Gene	Dip	+	215554	216015		Gene	Dip	+	221037	221498		Gene	Dip	+	215026	215487		Gene	Dip	+	205215	205676		Miss						Gene	Dip	+	189565	190026	189472	Miss						Miss
218275			B23R; B24R/C17L;C18L	Unk		Gene	Dip	+	216257	218275		Gene	Dip	+	221735	223765		Gene	Dip	+	215711	217729		Trnc	Dip	+	205837	207030		Miss						Trnc	Dip	+	190127	191230	190073	Miss						Miss	Hap
220247			B25R;B26R;B27R/C19L;C20L;C21L	E	lit	Gene	Dip	+	218496	220247	218487	Gene	Dip	+	223992	225749	223974	Gene	Dip	+	217936	219702	217843	Gene	Dip	+	208073	209827	208064	Gene	Dip	+	205366	207120	205357	Trnc	Dip	+	192273	192611	192162	Trnc	Dip	+	187652	187990		Gene	Dip
221381			B28R/C22L	E	lit	Gene	Dip	+	220326	221381		Gene	Dip	+	225830	226876		Gene	Dip	+	219841	220908		Gene	Dip	+	209912	210961		Miss						Trnc	Dip	+	193907	194275		Trnc	Dip	+	189252	189620		Trnc	Dip
222274		Y	B29R/C23	EL	lit	Gene	Dip	+	221507	222274		Gene	Dip	+	227002	227760		Gene	Dip	+	221017	221757		Gene	Dip	+	211087	211833		Gene	Dip	+	207449	208192		Gene	Dip	+	194987	195763		Gene	Dip	+	190337	191071		Trnc	Dip
[truncated: 59 more columns]
